# Supplementary material for: Role of abscisic acid in strigolactone-induced salt stress tolerance in arbuscular mycorrhizal Sesbania cannabina seedlings
Source: BMC Plant Biol. 2018 May 3;18:74. doi: 10.1186/s12870-018-1292-7 (PMC5934815; doi:10.1186/s12870-018-1292-7)
Supplement: Supplementary file 1 — Table S1 Effect of different treatments on the relative abundances of three SLs candidates m/z 383, m/z 356 and m/z 317 in S. cannabina seedlings extract.Data were analyzed using Duncan’s multiple range test. Different letters indicate statistical significance at p < 0.05. (XLSX 13 kb) [file 12870_2018_1292_MOESM1_ESM.xlsx]

## Sheet: Sheet1
Table S1. Effect of different treatments on the relative abundances of three SLs candidates m/z 383, m/z 356 and m/z 317 in S. cannabina seedlings extract.Data were analyzed using Duncan’s multiple range test. Different letters indicate statistical significance at p < 0.05.
Parent ions	Treatment	water	100mMNaCl	100mMNaCl+ABA	100mMNaCl+tungstate	100mMNaCl+DMTU	100mMNaCl+DMTU+ABA	100mMNaCl+tungstate+ABA	100mMNaCl+tungstate+H2O2	100mMNaCl+TIS108+ABA
m/z 383	G. mosseae	73 ± 7.02b	92 ± 9.07a	98 ± 10.07	47 ± 5.29d	51 ± 5.03d	61 ± 6.03c	79 ±8.02b	73 ± 7.02b	75 ±8.02b
	water	17 ± 1.53e	18 ± 2.08e	21 ± 2.08e	20 ± 2.08e	19 ± 2.08e	23 ± 2.08e	21 ± 2.08e	18±2.65e	22 ± 2.31e
m/z 356	G. mosseae	21 ± 2.08d	36 ± 4.04b	42 ± 4.04a	20 ± 2.08d	17 ± 2.08d	27 ± 3.06c	42 ± 4.04a	45 ± 5.03a	41 ± 4.04a
	water	4 ± 0.58e	3 ± 2.08e	3 ± 1.73e	6 ± 1.15e	4 ± 0.58e	5 ± 2.08e	6 ± 2.08e	3 ± 1.53e	6 ± 2.08e
m/z 317	G. mosseae	10 ± 1.15d	22 ± 2.08b	27 ± 4.73a	8 ± 1.15de	6 ± 0.58e	15 ±1.53c	24 ± 2.52b	23 ± 2.52b	24 ± 2.08b
	water	1f	2 ± 0.58f	1 ± 0.58f	1 ± 0.58f	2 ± 1.15f	2f	1f	1 ± 0.58f	1 ± 0.58f
1. An analytical Hypersil GOLD column (3 μm, 150 mm×4.6 mm) from Thermo Scientific was used. For the LC, methanol with 0.25% formic acid was used for the mobile phase A and H2O with 0.25 % formic acid for mobile phase B. The following gradient elution was used: 25 % A at 0 min, increased to 65 % A from 0 to 20 min, held at 65 % A from 20 to 27 min, increased to 100 % A from 27 to 33 min, held at …
2. The compounds which parent ion that yield upon dissociation a daughter ion at m/z 97±0.5 (unit resolution) were determined as SLs candidate (Kong et al., 2017). This method detected three major compounds in full scan type by LC/MS. Ion scan for m/z 97 obtained with root extracts using LC/MS-MS. Further analyses of daughter ions with the accurate mass of the D ring: m/z 97 was determined in S. …
